# Supplementary material for: Low Expression of MATR3 Is Associated with Poor Survival in Clear Cell Renal Cell Carcinoma
Source: Biomedicines. 2023 Jan 24;11(2):326. doi: 10.3390/biomedicines11020326 (PMC9952985; doi:10.3390/biomedicines11020326)
Supplement: Supplementary file 1 [file biomedicines-11-00326-s001.zip]

Archive with 1 entries (1 files):
- biomedicines-2107280-supplementary.pdf
